# Supplementary material for: Head-to-Head Comparison of Oxidative Stress Biomarkers for All-Cause Mortality in Hemodialysis Patients
Source: Antioxidants (Basel). 2022 Oct 2;11(10):1975. doi: 10.3390/antiox11101975 (PMC9598936; doi:10.3390/antiox11101975)
Supplement: Supplementary file 1 [file antioxidants-11-01975-s001.zip]

Archive with 1 entries (1 files):
- antioxidants-1922176-supplementary.pdf
